# Supplementary material for: Bronze Age innovations and impact on human diet: A multi-isotopic and multi-proxy study of western Switzerland
Source: PLoS One. 2021 Jan 27;16(1):e0245726. doi: 10.1371/journal.pone.0245726 (PMC7840060; doi:10.1371/journal.pone.0245726)
Supplement: S1 Table — Data entry and results. (XLSX) [file pone.0245726.s002.xlsx]

## Sheet: Foglio1
Bayesian modelling of dietary compositions using the FRUITS program. Data entry and results
La Barmaz								Vufflens								Tolochenaz
Proxies
δ13C
δ15N
Target/Consumer data
	δ13C	SD	δ15N	SD					δ13C	SD	δ15N	SD					δ13C	SD	δ15N	SD
Human bone average	-20.6	0.3	8.6	0.7				Human bone average	-20.5	0.2	9.1	0.5				Human bone average	-18.2	0.9	8.1	0.7
Sources
C3 plants (cereals)
C4 plants
Herbivore/omnivores meat
Fish
Source fractions
Proteins
Energy
Offset/Weights
	Offset	Unc.	Proteins	Unc.	Energy	Unc.
δ13C	0.8	0.5	74	4	26	0
δ15N	4	1	100	0	0	0
Source values*								Source values*								Source values*
	δ13C	SD	δ15N	SD					δ13C	SD	δ15N	SD					δ13C	SD	δ15N	SD
C3 plants Proteins	-24	1.6	3.6	0.4				C3 plants Proteins	-23	0.4	3.2	0.5				C3 plants Proteins	-22.2	0.5	4	1.9
C3 plants Energy	-21.5	1.6						C3 plants Energy	-20.5	0.4						C3 plants Energy	-19.7	0.5
C4 plants Proteins	-8.5	0.5	5.4	0.5				C4 plants Proteins	-8.5	0.5	5.4	0.5				C4 plants Proteins	-8.5	0.5	5.4	0.5
C4 plants Energy	-6	0.5						C4 plants Energy	-6	0.5						C4 plants Energy	-6	0.5
Herbivore/omnivores meat protein	-23.1	0.1	6.9	0.7				Herbivore/omnivores meat protein	-23.2	0.4	7.4	1.3				Herbivore/omnivores meat protein	-23.2	0.5	7.6	1.6
Herbivore/omnivores meat energy	-29.1	0.1						Herbivore/omnivores meat energy	-29.2	0.4						Herbivore/omnivores meat energy	-29.2	0.5
Fish Protein	-23.9	1.2	12.3	0.5				Fish Protein	-23.9	1.2	12.3	0.5				Fish Protein	-23.9	1.2	12.3	0.5
Fish Energy	-30.9	1.2						Fish Energy	-30.9	1.2						Fish Energy	-30.9	1.2
*Offsets taken from: Fernandes R, Grootes PM, Nadeau M-J, Nehlich O (2015) Quantitative diet reconstruction of a Neolithic population using a bayesian mixing model (FRUITS): The case study of Ostorf (Germany) American Journal of Physical Anthropology 158:325-340
Concentrations**
	Proteins	Unc.	Energy	Unc.
C3 plants	10	2.5	90	2.5
C4 plants	10	2.5	90	2.5
Herbivore/omnivores meat	30	2.5	70	2.5
Fish	65	5	35	5
**Estimations after: Fernandes R, Grootes PM, Nadeau M-J, Nehlich O (2015) Quantitative diet reconstruction of a Neolithic population using a bayesian mixing model (FRUITS): The case study of Ostorf (Germany) American Journal of Physical Anthropology 158:325-340. Estimations for C4 plants as for C3 plants.
Results (Estimates on source/food contribution)
No Priors
Target/Consumer	Source/Food	Mean (%)	sd (%)	2.5pc (%)	median (%)	97.5pc (%)		Target/Consumer	Source/Food	Mean (%)	sd (%)	2.5pc (%)	median (%)	97.5pc (%)		Target/Consumer	Source/Food	Mean (%)	sd (%)	2.5pc (%)	median (%)	97.5pc (%)
La Barmaz	C3 plants	54.4	23.9	4.8	58.6	90		Vufflens	C3 plants	57.6	24.9	3.5	62.9	92		Tolochenaz	C3 plants	56.1	23.2	5.6	60.8	89.8
	C4 plants	14.9	7.3	1.5	15	29.1			C4 plants	12.2	8.2	0.7	10.9	30.5			C4 plants	21.6	10.6	3.3	21.1	43.6
	Herbivore/omnivores meat	26.8	18.2	0.9	23.5	64.6			Herbivore/omnivores meat	25.6	17.6	1.3	22.6	63.2			Herbivore/omnivores meat	18.8	14.7	0.6	15.3	52.7
	Fish	3.7	3.5	0.1	2.7	12.9			Fish	4.4	3.8	0.1	3.4	14			Fish	3.3	2.9	0	2.5	11
